# Supplementary material for: Chromosome-Scale Genome of Masked Palm Civet (Paguma larvata) Shows Genomic Signatures of Its Biological Characteristics and Evolution
Source: Front Genet. 2022 Jan 21;12:819493. doi: 10.3389/fgene.2021.819493 (PMC8815822; doi:10.3389/fgene.2021.819493)
Supplement: Supplementary file 2 [file DataSheet2.xlsx]

## Sheet: Sheet1
Supplementary Table 11. The results of the GO enrichment analysis of 314 P. larvata expanded families with 19 other species.
GO_ID	GO_Term	GO_Class	Pvalue	AdjustedPv	Number
GO:0005840	ribosome	CC	1.85584e-229	1.1896e-226	168
GO:0003735	structural constituent of ribosome	MF	1.73643e-228	5.56526e-226	168
GO:1990904	ribonucleoprotein complex	CC	1.75044e-213	3.7401e-211	172
GO:0005198	structural molecule activity	MF	3.12043e-195	5.0005e-193	186
GO:0004984	olfactory receptor activity	MF	1.77976e-184	2.28165e-182	268
GO:0006412	translation	BP	3.0925e-182	3.30382e-180	168
GO:0043043	peptide biosynthetic process	BP	6.95835e-181	6.37186e-179	168
GO:0043604	amide biosynthetic process	BP	3.17251e-178	2.54197e-176	168
GO:0006518	peptide metabolic process	BP	2.39719e-174	1.70733e-172	168
GO:0043603	cellular amide metabolic process	BP	5.55937e-170	3.56356e-168	168
GO:0043228	non-membrane-bounded organelle	CC	1.15443e-139	6.16658e-138	212
GO:0043232	intracellular non-membrane-bounded organelle	CC	1.15443e-139	6.16658e-138	212
GO:1901566	organonitrogen compound biosynthetic process	BP	3.52848e-117	1.73981e-115	177
GO:0004930	G protein-coupled receptor activity	MF	6.74175e-110	3.08676e-108	271
GO:0044444	cytoplasmic part	CC	1.12053e-104	4.78839e-103	184
GO:0007186	G protein-coupled receptor signaling pathway	BP	6.73665e-103	2.69887e-101	275
GO:0004888	transmembrane signaling receptor activity	MF	3.64525e-89	1.37447e-87	274
GO:0005575	cellular_component	CC	1.6969e-88	6.04285e-87	646
GO:0005737	cytoplasm	CC	1.8715e-84	6.31386e-83	189
GO:0038023	signaling receptor activity	MF	6.24301e-82	2.00088e-80	274
GO:0060089	molecular transducer activity	MF	1.08897e-81	3.32394e-80	274
GO:0032991	protein-containing complex	CC	7.8352e-63	2.28289e-61	202
GO:0043229	intracellular organelle	CC	1.55524e-57	4.33438e-56	247
GO:0043226	organelle	CC	3.65406e-57	9.75938e-56	247
GO:0007165	signal transduction	BP	1.75722e-49	4.33223e-48	283
GO:0023052	signaling	BP	1.00992e-48	2.39762e-47	283
GO:0007154	cell communication	BP	1.9503e-47	4.46479e-46	283
GO:0005622	intracellular	CC	2.28005e-47	5.0397e-46	301
GO:0009987	cellular process	BP	4.36527e-47	9.32712e-46	563
GO:0044424	intracellular part	CC	2.93289e-45	6.06445e-44	259
GO:0051716	cellular response to stimulus	BP	6.83863e-44	1.36986e-42	283
GO:0016021	integral component of membrane	CC	1.3247e-40	2.49744e-39	285
GO:0044271	cellular nitrogen compound biosynthetic process	BP	1.76925e-40	3.24026e-39	216
GO:0005623	cell	CC	4.05215e-40	7.02007e-39	317
GO:0044464	cell part	CC	4.05215e-40	7.02007e-39	317
GO:0031224	intrinsic component of membrane	CC	5.62605e-40	9.49027e-39	285
GO:0050896	response to stimulus	BP	5.24223e-38	8.61607e-37	293
GO:0044425	membrane part	CC	5.93919e-37	9.51754e-36	296
GO:0034645	cellular macromolecule biosynthetic process	BP	3.09625e-35	4.84072e-34	207
GO:0009059	macromolecule biosynthetic process	BP	4.95484e-35	7.56203e-34	207
GO:0010467	gene expression	BP	1.6716e-33	2.49186e-32	207
GO:0016020	membrane	CC	4.87088e-31	7.09599e-30	351
GO:0044249	cellular biosynthetic process	BP	7.49138e-31	1.06711e-29	216
GO:1901576	organic substance biosynthetic process	BP	1.02633e-29	1.43017e-28	216
GO:0050794	regulation of cellular process	BP	1.05261e-29	1.43558e-28	336
GO:0050789	regulation of biological process	BP	1.01315e-28	1.35298e-27	336
GO:0009058	biosynthetic process	BP	6.36033e-28	8.15394e-27	216
GO:0044267	cellular protein metabolic process	BP	7.95876e-28	1.00031e-26	180
GO:0065007	biological regulation	BP	3.10742e-26	3.83049e-25	336
GO:0034641	cellular nitrogen compound metabolic process	BP	3.47946e-25	4.20818e-24	225
GO:0008150	biological_process	BP	1.292e-21	1.53365e-20	647
GO:0099513	polymeric cytoskeletal fiber	CC	9.38011e-19	1.09321e-17	27
GO:0099080	supramolecular complex	CC	1.85026e-17	2.04485e-16	27
GO:0099081	supramolecular polymer	CC	1.85026e-17	2.04485e-16	27
GO:0099512	supramolecular fiber	CC	1.85026e-17	2.04485e-16	27
GO:0019538	protein metabolic process	BP	2.40929e-14	2.57393e-13	183
GO:0004523	RNA-DNA hybrid ribonuclease activity	MF	3.426e-13	3.60011e-12	12
GO:0044430	cytoskeletal part	CC	6.58891e-12	6.70395e-11	37
GO:0045095	keratin filament	CC	7.51289e-12	7.52463e-11	20
GO:1901564	organonitrogen compound metabolic process	BP	8.20648e-12	8.09285e-11	192
GO:0016891	endoribonuclease activity, producing 5'-phosphomonoesters	MF	3.88229e-11	3.71425e-10	12
GO:0005882	intermediate filament	CC	1.99836e-10	1.80415e-09	20
GO:0045111	intermediate filament cytoskeleton	CC	1.99836e-10	1.80415e-09	20
GO:0044260	cellular macromolecule metabolic process	BP	4.50971e-10	4.01489e-09	228
GO:0004521	endoribonuclease activity	MF	8.70203e-10	7.53784e-09	12
GO:0016893	endonuclease activity, active with either ribo- or deoxyribonucleic acids and producing 5'-phosphomonoesters	MF	8.70203e-10	7.53784e-09	12
GO:0016620	oxidoreductase activity, acting on the aldehyde or oxo group of donors, NAD or NADP as acceptor	MF	3.35266e-09	2.82771e-08	9
GO:0015074	DNA integration	BP	3.798e-08	3.04315e-07	9
GO:0004540	ribonuclease activity	MF	5.89123e-08	4.66207e-07	12
GO:0004519	endonuclease activity	MF	4.4411e-07	3.19859e-06	12
GO:0016903	oxidoreductase activity, acting on the aldehyde or oxo group of donors	MF	4.94498e-07	3.52192e-06	9
GO:0005856	cytoskeleton	CC	1.00328e-06	6.8415e-06	37
GO:0016032	viral process	BP	1.12366e-06	7.34968e-06	6
GO:0019058	viral life cycle	BP	1.12366e-06	7.34968e-06	6
GO:0044403	symbiont process	BP	1.12366e-06	7.34968e-06	6
GO:0044419	interspecies interaction between organisms	BP	1.12366e-06	7.34968e-06	6
GO:0019012	virion	CC	2.30625e-06	1.40791e-05	5
GO:0044423	virion part	CC	2.30625e-06	1.40791e-05	5
GO:0005525	GTP binding	MF	6.6948e-06	3.83158e-05	41
GO:0001883	purine nucleoside binding	MF	6.6948e-06	3.83158e-05	41
GO:0032549	ribonucleoside binding	MF	6.6948e-06	3.83158e-05	41
GO:0032550	purine ribonucleoside binding	MF	6.6948e-06	3.83158e-05	41
GO:0001882	nucleoside binding	MF	7.52809e-06	4.19609e-05	41
GO:0032561	guanyl ribonucleotide binding	MF	7.52809e-06	4.19609e-05	41
GO:0005885	Arp2/3 protein complex	CC	1.18254e-05	6.41469e-05	6
GO:0019001	guanyl nucleotide binding	MF	1.19087e-05	6.41469e-05	41
GO:0034314	Arp2/3 complex-mediated actin nucleation	BP	2.76896e-05	0.000143137	6
GO:0003674	molecular_function	MF	8.80834e-05	0.000448107	797
GO:0007156	homophilic cell adhesion via plasma membrane adhesion molecules	BP	9.82954e-05	0.000488429	16
GO:0098742	cell-cell adhesion via plasma-membrane adhesion molecules	BP	9.82954e-05	0.000488429	16
GO:0010638	positive regulation of organelle organization	BP	0.000106909	0.000500207	6
GO:0030838	positive regulation of actin filament polymerization	BP	0.000106909	0.000500207	6
GO:0031334	positive regulation of protein complex assembly	BP	0.000106909	0.000500207	6
GO:0032273	positive regulation of protein polymerization	BP	0.000106909	0.000500207	6
GO:0044089	positive regulation of cellular component biogenesis	BP	0.000106909	0.000500207	6
GO:0045010	actin nucleation	BP	0.000106909	0.000500207	6
GO:0051495	positive regulation of cytoskeleton organization	BP	0.000106909	0.000500207	6
GO:1902905	positive regulation of supramolecular fiber organization	BP	0.000106909	0.000500207	6
GO:0019068	virion assembly	BP	0.000145736	0.000667261	4
GO:0003785	actin monomer binding	MF	0.000145736	0.000667261	4
GO:0007015	actin filament organization	BP	0.000169025	0.000768403	10
GO:0051130	positive regulation of cellular component organization	BP	0.000186013	0.000822305	6
GO:0006334	nucleosome assembly	BP	0.00027967	0.00118721	10
GO:0034728	nucleosome organization	BP	0.00027967	0.00118721	10
GO:0031497	chromatin assembly	BP	0.00027967	0.00118721	10
GO:0006323	DNA packaging	BP	0.000354462	0.00148503	10
GO:0061617	MICOS complex	CC	0.000411246	0.00171175	4
GO:0019028	viral capsid	CC	0.000416037	0.00171861	3
GO:0044237	cellular metabolic process	BP	0.000427016	0.00174342	237
GO:0006333	chromatin assembly or disassembly	BP	0.000445201	0.00180616	10
GO:0098609	cell-cell adhesion	BP	0.000596789	0.00239089	16
GO:0004518	nuclease activity	MF	0.000614421	0.00244624	12
GO:0071103	DNA conformation change	BP	0.000684898	0.00271	10
GO:0051704	multi-organism process	BP	0.000760057	0.00297071	8
GO:0005200	structural constituent of cytoskeleton	MF	0.000799732	0.00310684	7
GO:0097435	supramolecular fiber organization	BP	0.000839681	0.00324238	10
GO:0030036	actin cytoskeleton organization	BP	0.000862702	0.00329162	12
GO:0030029	actin filament-based process	BP	0.000862702	0.00329162	12
GO:0031304	intrinsic component of mitochondrial inner membrane	CC	0.000902745	0.00334485	4
GO:0031305	integral component of mitochondrial inner membrane	CC	0.000902745	0.00334485	4
GO:0032592	integral component of mitochondrial membrane	CC	0.000902745	0.00334485	4
GO:0098573	intrinsic component of mitochondrial membrane	CC	0.000902745	0.00334485	4
GO:0065004	protein-DNA complex assembly	BP	0.00148421	0.00534484	10
GO:0071824	protein-DNA complex subunit organization	BP	0.00148421	0.00534484	10
GO:0005874	microtubule	CC	0.00237076	0.00812651	7
GO:0043170	macromolecule metabolic process	BP	0.0024289	0.0082815	230
GO:0034622	cellular protein-containing complex assembly	BP	0.00250944	0.00842174	16
GO:0044446	intracellular organelle part	CC	0.00303716	0.00993274	58
GO:0044422	organelle part	CC	0.00351844	0.0114483	58
GO:0006596	polyamine biosynthetic process	BP	0.00370933	0.0117707	3
GO:0006595	polyamine metabolic process	BP	0.00370933	0.0117707	3
GO:0009309	amine biosynthetic process	BP	0.00370933	0.0117707	3
GO:0042401	cellular biogenic amine biosynthetic process	BP	0.00370933	0.0117707	3
GO:0019843	rRNA binding	MF	0.00451455	0.0140768	4
GO:0045263	proton-transporting ATP synthase complex, coupling factor F(o)	CC	0.00501973	0.0154694	5
GO:0019031	viral envelope	CC	0.00557892	0.0159101	2
GO:0019079	viral genome replication	BP	0.00557892	0.0159101	2
GO:0043154	negative regulation of cysteine-type endopeptidase activity involved in apoptotic process	BP	0.00557892	0.0159101	2
GO:0030298	receptor signaling protein tyrosine kinase activator activity	MF	0.00557892	0.0159101	2
GO:0030971	receptor tyrosine kinase binding	MF	0.00557892	0.0159101	2
GO:0036338	viral membrane	CC	0.00557892	0.0159101	2
GO:0010466	negative regulation of peptidase activity	BP	0.00557892	0.0159101	2
GO:0010951	negative regulation of endopeptidase activity	BP	0.00557892	0.0159101	2
GO:0045861	negative regulation of proteolysis	BP	0.00557892	0.0159101	2
GO:2000117	negative regulation of cysteine-type endopeptidase activity	BP	0.00557892	0.0159101	2
GO:0030296	protein tyrosine kinase activator activity	MF	0.00557892	0.0159101	2
GO:1990782	protein tyrosine kinase binding	MF	0.00557892	0.0159101	2
GO:0030833	regulation of actin filament polymerization	BP	0.00573359	0.0159101	6
GO:0030832	regulation of actin filament length	BP	0.00573359	0.0159101	6
GO:0008064	regulation of actin polymerization or depolymerization	BP	0.00573359	0.0159101	6
GO:0030041	actin filament polymerization	BP	0.00573359	0.0159101	6
GO:0032271	regulation of protein polymerization	BP	0.00573359	0.0159101	6
GO:0032956	regulation of actin cytoskeleton organization	BP	0.00573359	0.0159101	6
GO:0032970	regulation of actin filament-based process	BP	0.00573359	0.0159101	6
GO:0043254	regulation of protein complex assembly	BP	0.00573359	0.0159101	6
GO:0110053	regulation of actin filament organization	BP	0.00573359	0.0159101	6
GO:1902903	regulation of supramolecular fiber organization	BP	0.00573359	0.0159101	6
GO:0005730	nucleolus	CC	0.0066787	0.0182951	4
GO:0006576	cellular biogenic amine metabolic process	BP	0.00700741	0.0190328	3
GO:0044106	cellular amine metabolic process	BP	0.00700741	0.0190328	3
GO:0032535	regulation of cellular component size	BP	0.00717058	0.0192316	6
GO:0044087	regulation of cellular component biogenesis	BP	0.00717058	0.0192316	6
GO:0045259	proton-transporting ATP synthase complex	CC	0.00868998	0.0230177	5
GO:0044455	mitochondrial membrane part	CC	0.0098564	0.0258932	8
GO:0031300	intrinsic component of organelle membrane	CC	0.0128316	0.032769	4
GO:0031301	integral component of organelle membrane	CC	0.0128316	0.032769	4
GO:0008154	actin polymerization or depolymerization	BP	0.0130226	0.0329939	6
GO:0098800	inner mitochondrial membrane protein complex	CC	0.0130226	0.0329939	6
GO:0098798	mitochondrial protein complex	CC	0.0131143	0.0330955	8
GO:0006807	nitrogen compound metabolic process	BP	0.013514	0.0339704	239
GO:0042407	cristae formation	BP	0.0159047	0.0374813	2
GO:0071986	Ragulator complex	CC	0.0159047	0.0374813	2
GO:0007006	mitochondrial membrane organization	BP	0.0159047	0.0374813	2
GO:0007007	inner mitochondrial membrane organization	BP	0.0159047	0.0374813	2
GO:0005770	late endosome	CC	0.0159047	0.0374813	2
GO:0031902	late endosome membrane	CC	0.0159047	0.0374813	2
GO:0019209	kinase activator activity	MF	0.0159047	0.0374813	2
GO:0030295	protein kinase activator activity	MF	0.0159047	0.0374813	2
GO:0015986	ATP synthesis coupled proton transport	BP	0.0171299	0.0394974	5
GO:0015985	energy coupled proton transport, down electrochemical gradient	BP	0.0171299	0.0394974	5
GO:0003714	transcription corepressor activity	MF	0.0175181	0.040104	3
GO:0051493	regulation of cytoskeleton organization	BP	0.018405	0.0418355	6
GO:0015893	drug transport	BP	0.0217378	0.0477189	4

## Sheet: Sheet2
Supplementary Table 12. The results of the GO enrichment analysis of 64 P. larvata expanded families with 4 other omnivore species.
GO_ID	GO_Term	GO_Class	Pvalue	AdjustedPv	Number
GO:0005840	ribosome	CC	1.36432e-187	2.94693e-185	94
GO:0003735	structural constituent of ribosome	MF	7.35773e-187	7.94635e-185	94
GO:1990904	ribonucleoprotein complex	CC	5.61989e-167	4.04632e-165	94
GO:0006412	translation	BP	5.92501e-152	3.19951e-150	94
GO:0043043	peptide biosynthetic process	BP	6.23815e-151	2.69488e-149	94
GO:0043604	amide biosynthetic process	BP	6.39387e-149	2.30179e-147	94
GO:0006518	peptide metabolic process	BP	5.48945e-146	1.69389e-144	94
GO:0043603	cellular amide metabolic process	BP	1.10428e-142	2.98155e-141	94
GO:0005198	structural molecule activity	MF	7.96816e-130	1.91236e-128	94
GO:1901566	organonitrogen compound biosynthetic process	BP	2.2564e-98	4.87382e-97	97
GO:0004984	olfactory receptor activity	MF	5.08977e-97	9.99447e-96	121
GO:0044444	cytoplasmic part	CC	1.07802e-75	1.94044e-74	94
GO:0043228	non-membrane-bounded organelle	CC	1.80174e-70	2.77983e-69	94
GO:0043232	intracellular non-membrane-bounded organelle	CC	1.80174e-70	2.77983e-69	94
GO:0005737	cytoplasm	CC	7.12846e-59	1.0265e-57	94
GO:0004930	G protein-coupled receptor activity	MF	3.54813e-57	4.78998e-56	120
GO:0007186	G protein-coupled receptor signaling pathway	BP	5.68977e-53	7.22935e-52	121
GO:0004888	transmembrane signaling receptor activity	MF	5.94546e-47	7.13456e-46	121
GO:0044271	cellular nitrogen compound biosynthetic process	BP	3.89214e-46	4.42475e-45	121
GO:0005575	cellular_component	CC	1.64641e-43	1.73595e-42	271
GO:0038023	signaling receptor activity	MF	1.68773e-43	1.73595e-42	121
GO:0060089	molecular transducer activity	MF	2.20189e-43	2.16186e-42	121
GO:0034645	cellular macromolecule biosynthetic process	BP	2.63162e-43	2.47144e-42	118
GO:0009059	macromolecule biosynthetic process	BP	3.96213e-43	3.56591e-42	118
GO:0032991	protein-containing complex	CC	5.77751e-42	4.99177e-41	97
GO:0010467	gene expression	BP	8.54297e-42	7.09724e-41	118
GO:0044249	cellular biosynthetic process	BP	4.79842e-38	3.83874e-37	121
GO:1901576	organic substance biosynthetic process	BP	4.5143e-37	3.48246e-36	121
GO:0034641	cellular nitrogen compound metabolic process	BP	4.84431e-37	3.60818e-36	130
GO:0009058	biosynthetic process	BP	1.58194e-35	1.13899e-34	121
GO:0009987	cellular process	BP	1.76054e-32	1.2267e-31	251
GO:0044267	cellular protein metabolic process	BP	4.41767e-27	2.89157e-26	94
GO:0007165	signal transduction	BP	3.71155e-25	2.35793e-24	121
GO:0023052	signaling	BP	8.18852e-25	5.05349e-24	121
GO:0007154	cell communication	BP	3.12959e-24	1.87775e-23	121
GO:0019538	protein metabolic process	BP	5.15479e-24	3.00928e-23	106
GO:0008150	biological_process	BP	8.47609e-24	4.81799e-23	295
GO:0051716	cellular response to stimulus	BP	1.27061e-22	7.03724e-22	121
GO:0016021	integral component of membrane	CC	1.26218e-20	6.64951e-20	121
GO:1901564	organonitrogen compound metabolic process	BP	1.76439e-20	9.07402e-20	109
GO:0031224	intrinsic component of membrane	CC	2.41421e-20	1.21272e-19	121
GO:0043229	intracellular organelle	CC	1.02007e-19	5.0076e-19	94
GO:0005622	intracellular	CC	1.28089e-19	6.14828e-19	121
GO:0043226	organelle	CC	1.36639e-19	6.41608e-19	94
GO:0044260	cellular macromolecule metabolic process	BP	3.87798e-19	1.78222e-18	127
GO:0016020	membrane	CC	1.1081e-18	4.94327e-18	153
GO:0005623	cell	CC	1.14427e-18	4.94327e-18	131
GO:0044464	cell part	CC	1.14427e-18	4.94327e-18	131
GO:0044425	membrane part	CC	3.80459e-18	1.61136e-17	124
GO:0004523	RNA-DNA hybrid ribonuclease activity	MF	4.91743e-18	2.04263e-17	12
GO:0050896	response to stimulus	BP	1.23536e-17	5.03467e-17	121
GO:0050794	regulation of cellular process	BP	3.68522e-17	1.47409e-16	145
GO:0050789	regulation of biological process	BP	1.0919e-16	4.28819e-16	145
GO:0016891	endoribonuclease activity, producing 5'-phosphomonoesters	MF	6.35195e-16	2.45004e-15	12
GO:0065007	biological regulation	BP	1.72243e-15	6.5271e-15	145
GO:0043170	macromolecule metabolic process	BP	1.91416e-15	7.12861e-15	138
GO:0044424	intracellular part	CC	1.25462e-14	4.59318e-14	97
GO:0004521	endoribonuclease activity	MF	1.6226e-14	5.74561e-14	12
GO:0016893	endonuclease activity, active with either ribo- or deoxyribonucleic acids and producing 5'-phosphomonoesters	MF	1.6226e-14	5.74561e-14	12
GO:0006807	nitrogen compound metabolic process	BP	1.68243e-13	5.86138e-13	141
GO:0004540	ribonuclease activity	MF	1.42574e-12	4.73783e-12	12
GO:0044237	cellular metabolic process	BP	8.83096e-12	2.89013e-11	130
GO:0015074	DNA integration	BP	1.04072e-11	3.35515e-11	9
GO:0004519	endonuclease activity	MF	1.27815e-11	4.06002e-11	12
GO:0003674	molecular_function	MF	2.51684e-11	7.87879e-11	343
GO:0044238	primary metabolic process	BP	4.27968e-11	1.32059e-10	141
GO:0071704	organic substance metabolic process	BP	4.57525e-10	1.39191e-09	141
GO:0004518	nuclease activity	MF	5.38821e-08	1.57278e-07	12
GO:0008152	metabolic process	BP	2.59718e-06	6.75894e-06	145
GO:0140098	catalytic activity, acting on RNA	MF	6.94619e-05	0.000166709	12
GO:0007156	homophilic cell adhesion via plasma membrane adhesion molecules	BP	0.000165519	0.000380342	10
GO:0098742	cell-cell adhesion via plasma-membrane adhesion molecules	BP	0.000165519	0.000380342	10
GO:0098609	cell-cell adhesion	BP	0.000387624	0.000872154	10
GO:0009055	electron transfer activity	MF	0.00157991	0.00351815	6
GO:0008234	cysteine-type peptidase activity	MF	0.00508294	0.0112032	9
GO:0004190	aspartic-type endopeptidase activity	MF	0.0090498	0.019354	3
GO:0070001	aspartic-type peptidase activity	MF	0.0090498	0.019354	3
GO:0045263	proton-transporting ATP synthase complex, coupling factor F(o)	CC	0.0108967	0.0230753	3
GO:0045259	proton-transporting ATP synthase complex	CC	0.0151984	0.0315659	3
GO:0020037	heme binding	MF	0.0163627	0.0336603	6
GO:0015986	ATP synthesis coupled proton transport	BP	0.0232048	0.0464095	3
GO:0015985	energy coupled proton transport, down electrochemical gradient	BP	0.0232048	0.0464095	3
GO:0046906	tetrapyrrole binding	MF	0.0237415	0.0470474	6

## Sheet: Sheet3
Supplementary Table 13. The results of the GO enrichment analysis of 28 P. larvata expanded families with 7 other carnivore species.
GO_ID	GO_Term	GO_Class	Pvalue	AdjustedPv	Number
GO:0005840	ribosome	CC	1.49628e-136	2.48383e-134	69
GO:0003735	structural constituent of ribosome	MF	5.08142e-136	4.21758e-134	69
GO:1990904	ribonucleoprotein complex	CC	1.35589e-121	7.50258e-120	69
GO:0006412	translation	BP	1.07828e-110	4.47488e-109	69
GO:0043043	peptide biosynthetic process	BP	5.95072e-110	1.97564e-108	69
GO:0043604	amide biosynthetic process	BP	1.71223e-108	4.73716e-107	69
GO:0006518	peptide metabolic process	BP	2.3033e-106	5.4621e-105	69
GO:0043603	cellular amide metabolic process	BP	5.7476e-104	1.19263e-102	69
GO:0005198	structural molecule activity	MF	1.23041e-94	2.26942e-93	69
GO:0043228	non-membrane-bounded organelle	CC	6.80084e-76	1.02631e-74	81
GO:0043232	intracellular non-membrane-bounded organelle	CC	6.80084e-76	1.02631e-74	81
GO:1901566	organonitrogen compound biosynthetic process	BP	1.06365e-66	1.47138e-65	69
GO:0044444	cytoplasmic part	CC	2.38525e-55	3.04578e-54	69
GO:0005737	cytoplasm	CC	3.88765e-43	4.60964e-42	69
GO:0005575	cellular_component	CC	2.54545e-41	2.81697e-40	212
GO:0005623	cell	CC	8.59984e-30	8.39749e-29	120
GO:0044464	cell part	CC	8.59984e-30	8.39749e-29	120
GO:0007156	homophilic cell adhesion via plasma membrane adhesion molecules	BP	3.15527e-29	2.75671e-28	30
GO:0098742	cell-cell adhesion via plasma-membrane adhesion molecules	BP	3.15527e-29	2.75671e-28	30
GO:0032991	protein-containing complex	CC	2.43142e-28	2.01808e-27	69
GO:0098609	cell-cell adhesion	BP	1.13995e-27	9.01101e-27	30
GO:0004984	olfactory receptor activity	MF	6.01435e-25	4.5381e-24	59
GO:0043229	intracellular organelle	CC	5.34825e-24	3.86004e-23	81
GO:0043226	organelle	CC	7.2733e-24	5.0307e-23	81
GO:0034645	cellular macromolecule biosynthetic process	BP	1.49271e-23	9.9116e-23	78
GO:0009059	macromolecule biosynthetic process	BP	1.89013e-23	1.20678e-22	78
GO:0044271	cellular nitrogen compound biosynthetic process	BP	2.39051e-23	1.46972e-22	78
GO:0010467	gene expression	BP	1.1105e-22	6.58368e-22	78
GO:0005886	plasma membrane	CC	1.80784e-21	1.03483e-20	30
GO:0071944	cell periphery	CC	1.48075e-20	8.19346e-20	30
GO:0007155	cell adhesion	BP	4.804e-20	2.44583e-19	30
GO:0022610	biological adhesion	BP	4.804e-20	2.44583e-19	30
GO:0044267	cellular protein metabolic process	BP	4.86219e-20	2.44583e-19	69
GO:0016020	membrane	CC	3.68232e-19	1.79784e-18	122
GO:0044249	cellular biosynthetic process	BP	6.0592e-19	2.87379e-18	78
GO:0005525	GTP binding	MF	7.62558e-19	3.24576e-18	28
GO:0001883	purine nucleoside binding	MF	7.62558e-19	3.24576e-18	28
GO:0032549	ribonucleoside binding	MF	7.62558e-19	3.24576e-18	28
GO:0032550	purine ribonucleoside binding	MF	7.62558e-19	3.24576e-18	28
GO:0001882	nucleoside binding	MF	9.4909e-19	3.84266e-18	28
GO:0032561	guanyl ribonucleotide binding	MF	9.4909e-19	3.84266e-18	28
GO:1901576	organic substance biosynthetic process	BP	2.04176e-18	8.06981e-18	78
GO:0019001	guanyl nucleotide binding	MF	2.24153e-18	8.65334e-18	28
GO:0034641	cellular nitrogen compound metabolic process	BP	1.17238e-17	4.42306e-17	83
GO:0009058	biosynthetic process	BP	1.39926e-17	5.16172e-17	78
GO:0004523	RNA-DNA hybrid ribonuclease activity	MF	3.18816e-17	1.15051e-16	11
GO:0044424	intracellular part	CC	6.49361e-17	2.29349e-16	81
GO:0016891	endoribonuclease activity, producing 5'-phosphomonoesters	MF	1.68487e-15	5.82685e-15	11
GO:0005622	intracellular	CC	2.59012e-15	8.77468e-15	90
GO:0004521	endoribonuclease activity	MF	2.75135e-14	8.95538e-14	11
GO:0016893	endonuclease activity, active with either ribo- or deoxyribonucleic acids and producing 5'-phosphomonoesters	MF	2.75135e-14	8.95538e-14	11
GO:0005509	calcium ion binding	MF	5.89586e-14	1.88214e-13	30
GO:0004930	G protein-coupled receptor activity	MF	2.56284e-13	8.02702e-13	59
GO:0019538	protein metabolic process	BP	2.88086e-13	8.85597e-13	71
GO:0004540	ribonuclease activity	MF	1.44514e-12	4.36169e-12	11
GO:0007186	G protein-coupled receptor signaling pathway	BP	1.03082e-11	2.97185e-11	59
GO:0004519	endonuclease activity	MF	1.03836e-11	2.97185e-11	11
GO:0008150	biological_process	BP	2.26079e-11	6.36086e-11	202
GO:0045095	keratin filament	CC	1.00637e-10	2.78428e-10	12
GO:1901564	organonitrogen compound metabolic process	BP	4.03637e-10	1.09842e-09	71
GO:0004888	transmembrane signaling receptor activity	MF	5.53514e-10	1.48199e-09	59
GO:0005882	intermediate filament	CC	6.61581e-10	1.71598e-09	12
GO:0045111	intermediate filament cytoskeleton	CC	6.61581e-10	1.71598e-09	12
GO:0044260	cellular macromolecule metabolic process	BP	3.07596e-09	7.85552e-09	83
GO:0038023	signaling receptor activity	MF	5.2486e-09	1.3201e-08	59
GO:0060089	molecular transducer activity	MF	5.65578e-09	1.40128e-08	59
GO:0004518	nuclease activity	MF	2.17548e-08	5.31074e-08	11
GO:0099513	polymeric cytoskeletal fiber	CC	1.24224e-07	2.98859e-07	12
GO:0099080	supramolecular complex	CC	2.1748e-07	5.01412e-07	12
GO:0099081	supramolecular polymer	CC	2.1748e-07	5.01412e-07	12
GO:0099512	supramolecular fiber	CC	2.1748e-07	5.01412e-07	12
GO:0003924	GTPase activity	MF	1.84612e-06	4.19802e-06	17
GO:0009987	cellular process	BP	3.05782e-06	6.85943e-06	142
GO:0015074	DNA integration	BP	5.27251e-06	1.16596e-05	5
GO:0140098	catalytic activity, acting on RNA	MF	1.89675e-05	4.03668e-05	11
GO:0043170	macromolecule metabolic process	BP	3.77539e-05	7.93309e-05	84
GO:0044237	cellular metabolic process	BP	9.21679e-05	0.000191248	83
GO:0003674	molecular_function	MF	0.000139114	0.000285098	242
GO:0055085	transmembrane transport	BP	0.000229068	0.000463722	23
GO:0007165	signal transduction	BP	0.000398632	0.000787773	59
GO:0044430	cytoskeletal part	CC	0.00040369	0.000788382	12
GO:0023052	signaling	BP	0.00048362	0.000933498	59
GO:0022857	transmembrane transporter activity	MF	0.000645099	0.00123088	23
GO:0007154	cell communication	BP	0.00066957	0.00126305	59
GO:0006807	nitrogen compound metabolic process	BP	0.000749463	0.00139788	84
GO:0051716	cellular response to stimulus	BP	0.00162065	0.00298919	59
GO:0005215	transporter activity	MF	0.00219016	0.00399523	23
GO:0005856	cytoskeleton	CC	0.00308473	0.00556592	12
GO:0016021	integral component of membrane	CC	0.00469584	0.00838182	59
GO:0031224	intrinsic component of membrane	CC	0.00543791	0.00948713	59
GO:0044238	primary metabolic process	BP	0.00570012	0.00965531	84
GO:0017111	nucleoside-triphosphatase activity	MF	0.00625879	0.0103896	17
GO:0016462	pyrophosphatase activity	MF	0.00890808	0.0144975	17
GO:0016818	hydrolase activity, acting on acid anhydrides, in phosphorus-containing anhydrides	MF	0.0100701	0.0162294	17
GO:0016817	hydrolase activity, acting on acid anhydrides	MF	0.0123931	0.0194081	17
GO:0071704	organic substance metabolic process	BP	0.0130689	0.0200874	84
GO:0016758	transferase activity, transferring hexosyl groups	MF	0.0151517	0.0228653	6
GO:0050896	response to stimulus	BP	0.0212517	0.0317818	59

## Sheet: Sheet4
Supplementary Table 14. The results of the GO enrichment analysis of 46 P. larvata expanded families with 4 other herbivorous species.
GO_ID	GO_Term	GO_Class	Pvalue	AdjustedPv	Number
GO:0005840	ribosome	CC	1.15212160212239e-310	#NUM!	116
GO:0003735	structural constituent of ribosome	MF	0	1.48216e-307	116
GO:1990904	ribonucleoprotein complex	CC	7.6542e-278	4.49047e-276	116
GO:0006412	translation	BP	6.54151e-254	2.87826e-252	116
GO:0043043	peptide biosynthetic process	BP	2.78477e-252	9.80239e-251	116
GO:0043604	amide biosynthetic process	BP	4.45643e-249	1.30722e-247	116
GO:0006518	peptide metabolic process	BP	2.11161e-244	5.30918e-243	116
GO:0043603	cellular amide metabolic process	BP	3.893e-239	8.56459e-238	116
GO:0005198	structural molecule activity	MF	2.59409e-231	5.07289e-230	119
GO:1901566	organonitrogen compound biosynthetic process	BP	3.885e-157	6.8376e-156	116
GO:0044444	cytoplasmic part	CC	4.49764e-132	7.19622e-131	116
GO:0043228	non-membrane-bounded organelle	CC	1.10243e-123	1.49252e-122	116
GO:0043232	intracellular non-membrane-bounded organelle	CC	1.10243e-123	1.49252e-122	116
GO:0005737	cytoplasm	CC	5.18678e-105	6.52053e-104	116
GO:0034645	cellular macromolecule biosynthetic process	BP	1.76197e-74	2.06738e-73	140
GO:0009059	macromolecule biosynthetic process	BP	3.26716e-74	3.59388e-73	140
GO:0044271	cellular nitrogen compound biosynthetic process	BP	6.0403e-74	6.25348e-73	140
GO:0010467	gene expression	BP	3.37418e-72	3.2992e-71	140
GO:0032991	protein-containing complex	CC	5.77963e-72	5.35376e-71	116
GO:0044249	cellular biosynthetic process	BP	2.40996e-62	2.12076e-61	140
GO:1901576	organic substance biosynthetic process	BP	6.07869e-61	5.09452e-60	140
GO:0034641	cellular nitrogen compound metabolic process	BP	5.70488e-60	4.56391e-59	149
GO:0044267	cellular protein metabolic process	BP	1.41561e-59	1.08325e-58	121
GO:0009058	biosynthetic process	BP	1.02602e-58	7.52418e-58	140
GO:0005623	cell	CC	4.22852e-50	2.86239e-49	170
GO:0044464	cell part	CC	4.22852e-50	2.86239e-49	170
GO:0019538	protein metabolic process	BP	3.03337e-42	1.97731e-41	124
GO:0005575	cellular_component	CC	4.53281e-41	2.8492e-40	259
GO:0044260	cellular macromolecule metabolic process	BP	7.8479e-41	4.76286e-40	154
GO:0043229	intracellular organelle	CC	8.20891e-41	4.81589e-40	116
GO:0043226	organelle	CC	1.34789e-40	7.65251e-40	116
GO:0005622	intracellular	CC	1.98233e-35	1.09028e-34	140
GO:1901564	organonitrogen compound metabolic process	BP	4.33576e-34	2.3124e-33	124
GO:0044424	intracellular part	CC	2.44428e-29	1.26527e-28	116
GO:0043170	macromolecule metabolic process	BP	7.87627e-28	3.96064e-27	156
GO:0044237	cellular metabolic process	BP	3.39529e-26	1.65992e-25	154
GO:0007156	homophilic cell adhesion via plasma membrane adhesion molecules	BP	1.05417e-25	4.88247e-25	30
GO:0098742	cell-cell adhesion via plasma-membrane adhesion molecules	BP	1.05417e-25	4.88247e-25	30
GO:0098609	cell-cell adhesion	BP	3.58724e-24	1.57838e-23	30
GO:0006807	nitrogen compound metabolic process	BP	3.56187e-23	1.529e-22	156
GO:0044238	primary metabolic process	BP	8.95016e-20	3.75054e-19	156
GO:0008150	biological_process	BP	4.20726e-19	1.72204e-18	275
GO:0071704	organic substance metabolic process	BP	2.68377e-18	1.07351e-17	156
GO:0004523	RNA-DNA hybrid ribonuclease activity	MF	2.97442e-18	1.16333e-17	12
GO:0007155	cell adhesion	BP	9.67673e-17	3.62363e-16	30
GO:0022610	biological adhesion	BP	9.67673e-17	3.62363e-16	30
GO:0016891	endoribonuclease activity, producing 5'-phosphomonoesters	MF	3.85527e-16	1.4136e-15	12
GO:0009987	cellular process	BP	4.34684e-16	1.56132e-15	210
GO:0016620	oxidoreductase activity, acting on the aldehyde or oxo group of donors, NAD or NADP as acceptor	MF	3.30245e-15	1.16246e-14	10
GO:0008152	metabolic process	BP	4.04273e-15	1.39514e-14	166
GO:0004521	endoribonuclease activity	MF	9.88196e-15	3.28156e-14	12
GO:0016893	endonuclease activity, active with either ribo- or deoxyribonucleic acids and producing 5'-phosphomonoesters	MF	9.88196e-15	3.28156e-14	12
GO:0005886	plasma membrane	CC	1.83692e-14	5.98701e-14	30
GO:0071944	cell periphery	CC	8.88946e-14	2.84463e-13	30
GO:0004984	olfactory receptor activity	MF	5.42481e-13	1.70494e-12	56
GO:0004540	ribonuclease activity	MF	8.74244e-13	2.69942e-12	12
GO:0005525	GTP binding	MF	1.25128e-12	3.61025e-12	28
GO:0001883	purine nucleoside binding	MF	1.25128e-12	3.61025e-12	28
GO:0032549	ribonucleoside binding	MF	1.25128e-12	3.61025e-12	28
GO:0032550	purine ribonucleoside binding	MF	1.25128e-12	3.61025e-12	28
GO:0001882	nucleoside binding	MF	1.47397e-12	4.11776e-12	28
GO:0032561	guanyl ribonucleotide binding	MF	1.47397e-12	4.11776e-12	28
GO:0016903	oxidoreductase activity, acting on the aldehyde or oxo group of donors	MF	2.11694e-12	5.82157e-12	10
GO:0019001	guanyl nucleotide binding	MF	2.80352e-12	7.59107e-12	28
GO:0015074	DNA integration	BP	7.17596e-12	1.88503e-11	9
GO:0004519	endonuclease activity	MF	7.87315e-12	2.03776e-11	12
GO:0003674	molecular_function	MF	7.59681e-11	1.93774e-10	329
GO:0005509	calcium ion binding	MF	7.03489e-09	1.76877e-08	30
GO:0004518	nuclease activity	MF	3.41801e-08	8.47282e-08	12
GO:0016020	membrane	CC	5.31891e-07	1.28237e-06	119
GO:0003924	GTPase activity	MF	4.06101e-06	9.52984e-06	17
GO:0140098	catalytic activity, acting on RNA	MF	4.66419e-05	0.000101345	12
GO:0004930	G protein-coupled receptor activity	MF	4.92684e-05	0.000105747	54
GO:0007186	G protein-coupled receptor signaling pathway	BP	7.73574e-05	0.000164035	56
GO:0004888	transmembrane signaling receptor activity	MF	0.000713962	0.00144434	56
GO:0038023	signaling receptor activity	MF	0.00239087	0.00467548	56
GO:0060089	molecular transducer activity	MF	0.00248712	0.00481026	56
GO:0005201	extracellular matrix structural constituent	MF	0.00318815	0.00609907	3
GO:0004190	aspartic-type endopeptidase activity	MF	0.00807952	0.0149684	3
GO:0070001	aspartic-type peptidase activity	MF	0.00807952	0.0149684	3
GO:0055085	transmembrane transport	BP	0.0203827	0.0355184	23

## Sheet: Sheet5
Supplementary Table 15. The results of the KEGG pathway enrichment analysis of 314 P. larvata expanded families with 19 other species.
MapID	MapTitle	Pvalue	AdjustedPv	Number
map03410	Base excision repair	0	0	508
map04212	Longevity regulating pathway - worm	0	0	451
map04214	Apoptosis - fly	0	0	444
map04217	Necroptosis	1.80781e-293	1.08921e-291	460
map04970	Salivary secretion	8.46589e-291	4.08056e-289	387
map04210	Apoptosis	1.64114e-286	6.5919e-285	455
map04730	Long-term depression	1.52724e-217	5.25808e-216	289
map04727	GABAergic synapse	9.10608e-216	2.74321e-214	309
map05016	Huntington disease	3.4107e-211	9.13311e-210	397
map05032	Morphine addiction	1.73583e-198	4.18336e-197	291
map04713	Circadian entrainment	7.8154e-185	1.71228e-183	289
map04916	Melanogenesis	4.39205e-184	8.82069e-183	289
map04725	Cholinergic synapse	1.79427e-179	3.3263e-178	288
map04726	Serotonergic synapse	6.03506e-179	1.03889e-177	289
map04724	Glutamatergic synapse	1.63759e-177	2.63106e-176	289
map05145	Toxoplasmosis	3.80843e-172	5.39902e-171	290
map05142	Chagas disease (American trypanosomiasis)	1.8486e-169	2.47507e-168	306
map04926	Relaxin signaling pathway	3.20007e-167	4.05903e-166	289
map04728	Dopaminergic synapse	3.81306e-166	4.59474e-165	290
map04723	Retrograde endocannabinoid signaling	2.07417e-160	2.38036e-159	290
map04915	Estrogen signaling pathway	4.82889e-160	5.28983e-159	291
map05034	Alcoholism	2.14188e-151	2.24432e-150	290
map04921	Oxytocin signaling pathway	2.96986e-148	2.98224e-147	289
map04015	Rap1 signaling pathway	2.1372e-122	2.06027e-121	329
map05163	Human cytomegalovirus infection	5.21843e-116	4.83708e-115	298
map05170	Human immunodeficiency virus 1 infection	1.0123e-114	9.03572e-114	313
map03010	Ribosome	1.01917e-77	8.77218e-77	207
map00970	Aminoacyl-tRNA biosynthesis	3.65912e-68	3.04086e-67	120
map04024	cAMP signaling pathway	1.40018e-67	1.12481e-66	219
map04657	IL-17 signaling pathway	3.36097e-55	2.61288e-54	136
map04740	Olfactory transduction	1.04008e-49	7.83309e-49	329
map05168	Herpes simplex infection	7.96132e-49	5.81418e-48	302
map00860	Porphyrin and chlorophyll metabolism	1.17701e-40	8.34293e-40	72
map04972	Pancreatic secretion	3.65132e-30	2.5142e-29	93
map04924	Renin secretion	1.37937e-29	9.2341e-29	89
map04216	Ferroptosis	3.74024e-24	2.43621e-23	68
map04350	TGF-beta signaling pathway	1.40995e-19	8.94206e-19	78
map05340	Primary immunodeficiency	7.46788e-19	4.61477e-18	53
map05130	Pathogenic Escherichia coli infection	5.01045e-15	3.0188e-14	121
map05140	Leishmaniasis	1.78853e-12	9.79628e-12	59
map04550	Signaling pathways regulating pluripotency of stem cells	8.86049e-12	4.74528e-11	79
map05150	Staphylococcus aureus infection	1.15788e-08	5.16759e-08	65
map05416	Viral myocarditis	5.76453e-07	2.04302e-06	65
map04650	Natural killer cell mediated cytotoxicity	1.17097e-06	3.91948e-06	51
map05146	Amoebiasis	2.59614e-06	8.23249e-06	57
map05310	Asthma	4.25548e-06	1.26614e-05	40
map05143	African trypanosomiasis	1.75161e-05	4.53911e-05	27
map05134	Legionellosis	4.84082e-05	0.000116664	35
map04672	Intestinal immune network for IgA production	0.000215308	0.000447322	40
map05330	Allograft rejection	0.000215308	0.000447322	40
map05323	Rheumatoid arthritis	0.000522965	0.00101641	58
map05320	Autoimmune thyroid disease	0.000610642	0.00114081	40
map05144	Malaria	0.00292467	0.00489477	38
map04144	Endocytosis	0.00949851	0.014674	83
map04662	B cell receptor signaling pathway	0.0141311	0.0207658	31

## Sheet: Sheet6
Supplementary Table 16. The results of the KEGG pathway enrichment analysis of 64 P. larvata expanded families with 4 other omnivore species.
MapID	MapTitle	Pvalue	AdjustedPv	Number
map04024	cAMP signaling pathway	2.71182e-175	4.14909e-173	215
map00970	Aminoacyl-tRNA biosynthesis	5.02786e-156	3.84631e-154	120
map04657	IL-17 signaling pathway	2.84476e-137	1.45083e-135	136
map05168	Herpes simplex infection	8.26875e-134	3.1628e-132	277
map03410	Base excision repair	1.06215e-101	3.25018e-100	199
map03010	Ribosome	3.0978e-52	7.89938e-51	123
map04214	Apoptosis - fly	1.9274e-46	4.21275e-45	143
map04727	GABAergic synapse	6.20413e-46	1.18654e-44	121
map04210	Apoptosis	1.13869e-42	1.93577e-41	160
map04212	Longevity regulating pathway - worm	1.90012e-41	2.90719e-40	141
map04217	Necroptosis	2.43222e-32	3.38299e-31	147
map04730	Long-term depression	4.03751e-32	5.14782e-31	99
map05135	NA	3.22635e-29	3.79717e-28	81
map05145	Toxoplasmosis	3.49894e-28	3.82384e-27	105
map05032	Morphine addiction	6.12024e-28	6.24264e-27	99
map00860	Porphyrin and chlorophyll metabolism	5.32696e-27	5.0939e-26	43
map04713	Circadian entrainment	4.40546e-26	3.96492e-25	99
map04916	Melanogenesis	6.04045e-26	5.13438e-25	99
map04725	Cholinergic synapse	2.09646e-25	1.6882e-24	99
map04726	Serotonergic synapse	5.23209e-25	4.00255e-24	99
map04724	Glutamatergic synapse	9.54303e-25	6.95278e-24	99
map05142	Chagas disease (American trypanosomiasis)	2.50831e-24	1.74441e-23	107
map04361	NA	5.55968e-24	3.6984e-23	99
map04350	TGF-beta signaling pathway	1.89622e-23	1.20884e-22	56
map04926	Relaxin signaling pathway	7.00512e-23	4.28713e-22	99
map04728	Dopaminergic synapse	2.07455e-22	1.22079e-21	99
map04723	Retrograde endocannabinoid signaling	2.18954e-21	1.24074e-20	99
map04740	Olfactory transduction	3.35837e-21	1.83511e-20	168
map04915	Estrogen signaling pathway	4.68155e-21	2.46992e-20	99
map04015	Rap1 signaling pathway	5.86315e-21	2.99021e-20	126
map05170	Human immunodeficiency virus 1 infection	2.80659e-20	1.38519e-19	121
map05034	Alcoholism	8.66932e-20	4.14502e-19	99
map05163	Human cytomegalovirus infection	1.37808e-19	6.3893e-19	113
map04921	Oxytocin signaling pathway	1.74691e-19	7.86108e-19	99
map05130	Pathogenic Escherichia coli infection	6.5457e-18	2.86141e-17	82
map04970	Salivary secretion	2.29301e-17	9.74531e-17	100
map04550	Signaling pathways regulating pluripotency of stem cells	2.42084e-15	1.00105e-14	56
map04216	Ferroptosis	5.13492e-15	2.06748e-14	39
map04144	Endocytosis	2.20023e-11	8.63169e-11	71
map05016	Huntington disease	5.69983e-10	2.18019e-09	103
map05416	Viral myocarditis	3.3737e-09	1.25897e-08	45
map04924	Renin secretion	3.94481e-09	1.43704e-08	40
map04972	Pancreatic secretion	4.15505e-08	1.47842e-07	40
map05134	Legionellosis	1.01846e-06	3.46275e-06	25
map05323	Rheumatoid arthritis	6.34398e-06	2.06517e-05	40
map04650	Natural killer cell mediated cytotoxicity	1.15097e-05	3.66873e-05	31
map04721	Synaptic vesicle cycle	3.11783e-05	9.73526e-05	23
map05146	Amoebiasis	3.33788e-05	0.000102139	34
map04215	Apoptosis - multiple species	5.24331e-05	0.000154274	14
map05150	Staphylococcus aureus infection	5.96039e-05	0.000172064	35
map05144	Malaria	0.000646129	0.00179741	25
map01524	Platinum drug resistance	0.00129611	0.0032509	18
map05133	Pertussis	0.00153634	0.00367282	21
map04610	Complement and coagulation cascades	0.00200752	0.0047254	22
map05140	Leishmaniasis	0.00254148	0.00589162	25
map05152	Tuberculosis	0.00304724	0.00675692	39
map00020	Citrate cycle (TCA cycle)	0.00508072	0.0109486	11
map00052	Galactose metabolism	0.00664304	0.0139189	10
map05014	Amyotrophic lateral sclerosis (ALS)	0.0101335	0.0204004	14
map00620	Pyruvate metabolism	0.0144115	0.0286358	11
map04973	Carbohydrate digestion and absorption	0.0254702	0.0475236	10

## Sheet: Sheet7
Supplementary Table 17. The results of the KEGG pathway enrichment analysis of 28 P. larvata expanded families with 7 other carnivore species.
MapID	MapTitle	Pvalue	AdjustedPv	Number
map03410	Base excision repair	0	0	275
map04214	Apoptosis - fly	1.92936e-226	1.24444e-224	213
map04212	Longevity regulating pathway - worm	1.01349e-215	4.35801e-214	213
map04217	Necroptosis	1.00203e-186	3.23155e-185	222
map04210	Apoptosis	2.01503e-183	5.19877e-182	220
map04727	GABAergic synapse	2.19466e-165	4.71851e-164	162
map04970	Salivary secretion	1.69612e-144	3.12571e-143	170
map04730	Long-term depression	7.90469e-137	1.27463e-135	140
map05032	Morphine addiction	3.9183e-124	5.61623e-123	140
map04713	Circadian entrainment	1.98171e-118	2.55641e-117	140
map04916	Melanogenesis	5.24607e-118	6.15221e-117	140
map04725	Cholinergic synapse	2.45032e-116	2.6341e-115	140
map05145	Toxoplasmosis	2.79065e-116	2.76918e-115	143
map04726	Serotonergic synapse	4.15764e-115	3.83096e-114	140
map04724	Glutamatergic synapse	2.68014e-114	2.30492e-113	140
map04361	NA	6.41708e-112	5.17377e-111	140
map04926	Relaxin signaling pathway	1.75613e-108	1.33259e-107	140
map00860	Porphyrin and chlorophyll metabolism	1.36584e-107	9.78851e-107	64
map04728	Dopaminergic synapse	5.29439e-107	3.59461e-106	140
map04723	Retrograde endocannabinoid signaling	8.88823e-104	5.73291e-103	140
map04915	Estrogen signaling pathway	9.84443e-103	6.04729e-102	140
map05034	Alcoholism	1.06119e-98	6.22246e-98	140
map04921	Oxytocin signaling pathway	9.98095e-98	5.59801e-97	140
map05142	Chagas disease (American trypanosomiasis)	8.05601e-96	4.3301e-95	140
map05016	Huntington disease	6.60265e-85	3.40697e-84	159
map05163	Human cytomegalovirus infection	1.38366e-83	6.86507e-83	147
map04015	Rap1 signaling pathway	7.69874e-83	3.67829e-82	158
map05170	Human immunodeficiency virus 1 infection	2.58327e-73	1.19015e-72	147
map04216	Ferroptosis	8.49645e-72	3.77945e-71	60
map04350	TGF-beta signaling pathway	5.38791e-71	2.3168e-70	71
map04550	Signaling pathways regulating pluripotency of stem cells	1.64685e-51	6.85301e-51	71
map03010	Ribosome	5.50887e-44	2.22076e-43	93
map05135	NA	1.42357e-39	5.56485e-39	73
map05130	Pathogenic Escherichia coli infection	2.20055e-28	8.34915e-28	76
map05134	Legionellosis	1.78802e-27	6.59012e-27	35
map05340	Primary immunodeficiency	1.56047e-24	5.59168e-24	33
map05140	Leishmaniasis	2.57308e-23	8.971e-23	40
map04144	Endocytosis	7.26684e-23	2.4669e-22	70
map04924	Renin secretion	4.29837e-22	1.42177e-21	44
map04972	Pancreatic secretion	3.51926e-20	1.13496e-19	44
map04024	cAMP signaling pathway	1.03837e-13	3.18927e-13	69
map04740	Olfactory transduction	4.45764e-13	1.33729e-12	114
map04650	Natural killer cell mediated cytotoxicity	3.95425e-10	1.15931e-09	30
map04721	Synaptic vesicle cycle	1.35669e-08	3.88919e-08	22
map05133	Pertussis	5.14901e-06	1.41324e-05	20
map05416	Viral myocarditis	1.11292e-05	2.99098e-05	30
map04610	Complement and coagulation cascades	0.000598486	0.00154409	18
map05146	Amoebiasis	0.000621007	0.00157078	24
map05152	Tuberculosis	0.000884891	0.00211391	31
map00020	Citrate cycle (TCA cycle)	0.00116871	0.00274116	10
map05150	Staphylococcus aureus infection	0.00189249	0.004283	24
map00620	Pyruvate metabolism	0.00296388	0.00639962	10
map05144	Malaria	0.00999157	0.0207889	17
map05323	Rheumatoid arthritis	0.022574	0.046223	23

## Sheet: Sheet8
Supplementary Table 18. The results of the KEGG pathway enrichment analysis of 46 P. larvata expanded families with 4 other herbivorous species.
MapID	MapTitle	Pvalue	AdjustedPv	Number
map03410	Base excision repair	0	0	296
map04214	Apoptosis - fly	1.80881e-212	1.22999e-210	234
map04212	Longevity regulating pathway - worm	6.07231e-202	2.75278e-200	234
map04217	Necroptosis	2.82926e-173	9.6195e-172	244
map04210	Apoptosis	1.74003e-170	4.73288e-169	242
map04727	GABAergic synapse	5.88293e-153	1.33347e-151	177
map04970	Salivary secretion	1.36613e-134	2.6542e-133	187
map04730	Long-term depression	1.71686e-130	2.91866e-129	155
map05032	Morphine addiction	7.64732e-118	1.15559e-116	155
map04713	Circadian entrainment	3.64509e-112	4.95732e-111	155
map04916	Melanogenesis	9.60413e-112	1.18742e-110	155
map04725	Cholinergic synapse	4.40136e-110	4.98821e-109	155
map05145	Toxoplasmosis	2.46318e-109	2.57687e-108	158
map04726	Serotonergic synapse	7.36082e-109	7.15051e-108	155
map04724	Glutamatergic synapse	4.69901e-108	4.26044e-107	155
map04361	NA	1.09219e-105	9.28363e-105	155
map04926	Relaxin signaling pathway	5.84937e-104	4.6795e-103	156
map04728	Dopaminergic synapse	8.43136e-101	6.37036e-100	155
map03010	Ribosome	1.06653e-99	7.63411e-99	145
map04723	Retrograde endocannabinoid signaling	1.34953e-97	9.17681e-97	155
map04915	Estrogen signaling pathway	1.47072e-96	9.52463e-96	155
map05034	Alcoholism	1.48397e-92	9.17363e-92	155
map04921	Oxytocin signaling pathway	1.3724e-91	8.11509e-91	155
map05142	Chagas disease (American trypanosomiasis)	1.0706e-89	6.06672e-89	155
map05016	Huntington disease	2.50733e-79	1.36399e-78	177
map05163	Human cytomegalovirus infection	1.26977e-77	6.64188e-77	163
map04015	Rap1 signaling pathway	3.1783e-76	1.60092e-75	175
map00860	Porphyrin and chlorophyll metabolism	5.8177e-69	2.82574e-68	59
map05170	Human immunodeficiency virus 1 infection	1.89283e-67	8.87671e-67	163
map04350	TGF-beta signaling pathway	5.52445e-53	2.50442e-52	71
map04216	Ferroptosis	3.08307e-52	1.35257e-51	59
map04550	Signaling pathways regulating pluripotency of stem cells	2.54369e-37	1.08107e-36	71
map05135	NA	1.04425e-27	4.30356e-27	73
map04024	cAMP signaling pathway	1.14436e-26	4.57744e-26	99
map05130	Pathogenic Escherichia coli infection	2.92401e-26	1.13619e-25	85
map05134	Legionellosis	1.0337e-21	3.90508e-21	36
map05340	Primary immunodeficiency	5.30007e-18	1.94813e-17	33
map05140	Leishmaniasis	9.32531e-18	3.33748e-17	41
map04144	Endocytosis	8.03248e-15	2.80107e-14	70
map00970	Aminoacyl-tRNA biosynthesis	1.66044e-14	5.64551e-14	43
map04924	Renin secretion	1.05153e-12	3.488e-12	41
map04972	Pancreatic secretion	2.01016e-11	6.50909e-11	41
map04650	Natural killer cell mediated cytotoxicity	1.84568e-07	5.57806e-07	31
map04740	Olfactory transduction	5.40442e-06	1.5e-05	113
map04721	Synaptic vesicle cycle	5.98192e-06	1.62708e-05	22
map04657	IL-17 signaling pathway	1.44546e-05	3.85456e-05	39
map05133	Pertussis	0.00012445	0.000302235	21
map05168	Herpes simplex infection	0.000183738	0.000438393	97
map05416	Viral myocarditis	0.000756098	0.00168573	31
map00020	Citrate cycle (TCA cycle)	0.00174932	0.00366011	11
map05146	Amoebiasis	0.00456814	0.00941313	26
map00620	Pyruvate metabolism	0.00466302	0.00946523	11
map04610	Complement and coagulation cascades	0.00543548	0.010871	19
map00513	Various types of N-glycan biosynthesis	0.0109907	0.0207603	11
map05152	Tuberculosis	0.0124346	0.022548	33
map05150	Staphylococcus aureus infection	0.0246901	0.0425045	25
map01200	Carbon metabolism	0.0278274	0.0467225	20

## Sheet: Sheet9
Supplementary Table 19. The results of the GO enrichment analysis of 622 P. larvata PSGs with 19 other species.
GO_ID	GO_Term	GO_Class	Pvalue	AdjustedPv	Number
GO:0005515	protein binding	MF	2.57277e-05	0.00269369	154
GO:0003824	catalytic activity	MF	0.000184238	0.0107165	153
GO:0017119	Golgi transport complex	CC	0.000222174	0.0116308	3
GO:0005488	binding	MF	0.000533584	0.0242897	288
GO:0004386	helicase activity	MF	0.00086363	0.0361688	6
GO:0016740	transferase activity	MF	0.00109484	0.0423277	61

## Sheet: Sheet10
Supplementary Table 20. The results of the GO enrichment analysis of 634 P. larvata PSGs with 7 other carnivore species.
GO_ID	GO_Term	GO_Class	Pvalue	AdjustedPv	Number
GO:0005524	ATP binding	MF	8.21419e-07	0.000299031	63
GO:0032559	adenyl ribonucleotide binding	MF	1.22206e-06	0.000299031	63
GO:0030554	adenyl nucleotide binding	MF	1.2834e-06	0.000299031	63
GO:0008144	drug binding	MF	4.02733e-06	0.000781974	64
GO:0004672	protein kinase activity	MF	1.00894e-05	0.00167917	36
GO:0016310	phosphorylation	BP	2.21817e-05	0.00288241	37
GO:0016740	transferase activity	MF	2.35497e-05	0.00288241	69
GO:0016773	phosphotransferase activity, alcohol group as acceptor	MF	2.47417e-05	0.00288241	38
GO:0097367	carbohydrate derivative binding	MF	3.42812e-05	0.00332814	75
GO:0015267	channel activity	MF	4.04593e-05	0.00336679	22
GO:0022803	passive transmembrane transporter activity	MF	4.04593e-05	0.00336679	22
GO:0140096	catalytic activity, acting on a protein	MF	4.98986e-05	0.00354923	68
GO:0006468	protein phosphorylation	BP	5.45274e-05	0.00354923	34
GO:0005216	ion channel activity	MF	5.48379e-05	0.00354923	21
GO:0022838	substrate-specific channel activity	MF	5.48379e-05	0.00354923	21
GO:0003824	catalytic activity	MF	6.65636e-05	0.00390369	161
GO:0035639	purine ribonucleoside triphosphate binding	MF	6.70161e-05	0.00390369	72
GO:0016301	kinase activity	MF	7.86966e-05	0.00436579	39
GO:0032555	purine ribonucleotide binding	MF	9.01088e-05	0.00463424	72
GO:0015075	ion transmembrane transporter activity	MF	9.14914e-05	0.00463424	30
GO:0017076	purine nucleotide binding	MF	0.000105895	0.0050953	72
GO:0032553	ribonucleotide binding	MF	0.000109341	0.0050953	72
GO:0016772	transferase activity, transferring phosphorus-containing groups	MF	0.000114687	0.00513884	43
GO:0004386	helicase activity	MF	0.000148539	0.0064092	7
GO:0006811	ion transport	BP	0.000160529	0.00644884	31
GO:0005515	protein binding	MF	0.000208838	0.00784827	155
GO:0043168	anion binding	MF	0.000225286	0.00820182	79
GO:0006793	phosphorus metabolic process	BP	0.000254729	0.008483	47
GO:0006796	phosphate-containing compound metabolic process	BP	0.000254729	0.008483	47
GO:0000166	nucleotide binding	MF	0.000267244	0.008483	74
GO:1901265	nucleoside phosphate binding	MF	0.000267244	0.008483	74
GO:0044248	cellular catabolic process	BP	0.000269417	0.008483	16
GO:0043167	ion binding	MF	0.00031529	0.0091149	126
GO:0044265	cellular macromolecule catabolic process	BP	0.000320782	0.0091149	13
GO:0036094	small molecule binding	MF	0.000418971	0.0113512	77
GO:0051179	localization	BP	0.000511328	0.0135386	58
GO:0005230	extracellular ligand-gated ion channel activity	MF	0.000689451	0.0178491	9
GO:0009057	macromolecule catabolic process	BP	0.000709517	0.0179693	13
GO:0015318	inorganic molecular entity transmembrane transporter activity	MF	0.00076305	0.0189139	27
GO:1901575	organic substance catabolic process	BP	0.000798526	0.0193809	16
GO:0006810	transport	BP	0.000909673	0.0216279	56
GO:0022857	transmembrane transporter activity	MF	0.000956545	0.0221163	36
GO:0051234	establishment of localization	BP	0.000968181	0.0221163	56
GO:0051603	proteolysis involved in cellular protein catabolic process	BP	0.00112815	0.024798	11
GO:0044257	cellular protein catabolic process	BP	0.00112815	0.024798	11
GO:0030163	protein catabolic process	BP	0.00160296	0.0336178	11
GO:0043140	ATP-dependent 3'-5' DNA helicase activity	MF	0.00161596	0.0336178	2
GO:0043138	3'-5' DNA helicase activity	MF	0.00161596	0.0336178	2
GO:0022824	transmitter-gated ion channel activity	MF	0.00180422	0.0362399	6
GO:0022835	transmitter-gated channel activity	MF	0.00180422	0.0362399	6
GO:0043412	macromolecule modification	BP	0.0018412	0.0363558	48
GO:0009056	catabolic process	BP	0.00188153	0.0365331	16
GO:0042623	ATPase activity, coupled	MF	0.002363	0.0451294	8
GO:0004970	ionotropic glutamate receptor activity	MF	0.00248005	0.0458613	4
GO:0008066	glutamate receptor activity	MF	0.00248005	0.0458613	4
GO:0006464	cellular protein modification process	BP	0.00269677	0.0476021	46
GO:0036211	protein modification process	BP	0.00269677	0.0476021	46
GO:1901565	organonitrogen compound catabolic process	BP	0.00279343	0.0485724	12

[truncated: 4 more sheets: Sheet11, Sheet12, Sheet13, Sheet14]
